# Supplementary material for: Whole-genome resequencing and genetic diversity of five indigenous cattle breeds from China
Source: Sci Data. 2026 Jan 21;13:282. doi: 10.1038/s41597-026-06610-y (PMC12921218; doi:10.1038/s41597-026-06610-y)
Supplement: Supplementary file 1 — Supplementary tables [file 41597_2026_6610_MOESM1_ESM.xlsx]

## Sheet: Supplementary Table 1
Supplementary Table 1.Geographical and Environmental Characterization of Resequencing Sample Collection Sites.
Population name	Sampling locations	Geographic coordinates	Elevations (m)	Individuals number
ZJ	Zhaojue County, Liangshan Yi Autonomous Prefecture, Sichuan Province, China	102°50′34.804″, 28°0′51.120″	~2300	6
PC	Pingchang County, Bazhong City, Sichuan Province, China	107°6′14.400″, 31°33′37.800″	~1338	8
JC	Jinchuan County, Aba Tibetan and Qiang Autonomous Prefecture, Sichuan Province, China	102°3′50.400″, 31°28′34.684″	~2,150	10
XH	Xuanhan County, Dazhou City, Sichuan Province, China	107°43′37.204″, 31°21′13.680″	~780	13
PW	Pingwu County, Mianyang City, Sichuan Province, China	104°31′44.400″, 32°24′30.236″	~1000	14
YJ	Yingjing County, Ya'an City, Sichuan Province, China	102°50′49.204″, 29°47′34.440″	~800	15

## Sheet: Supplementary Table 2
Supplementary Table 2. Summary of whole-genome resequencing data statistics.​
Population name	Sample name	Raw Base(G)	Clean Base(G)	Effective(%)	Q20(%)	Q30(%)	GC Content(%)
ZJ	ZJ-5	37.24	37.14	99.74	99.46	97.98	43.97
ZJ	ZJ-3	43.66	43.47	99.57	99.53	98.27	44.15
ZJ	ZJ-9	35.92	35.8	99.68	99.48	98.1	44.27
ZJ	ZJ-8	33.31	33.22	99.73	99.47	98.04	44.18
ZJ	ZJ-14	30.95	30.86	99.73	99.41	97.8	43.7
ZJ	ZJ-6	35.77	35.67	99.73	99.44	97.91	44.3
PC	P15	38.83	38.55	99.28	99.45	97.98	45.36
PC	P7	33.86	33.72	99.57	99.44	97.93	44.97
PC	P11	35.85	35.67	99.5	99.48	98.08	45.1
PC	P8	35.18	35.04	99.6	99.46	98	44.97
PC	P10	31.58	31.38	99.35	99.14	96.8	44.61
PC	P13	38.83	38.53	99.23	99.39	97.74	44.65
PC	P16	42.89	42.66	99.47	99.52	98.25	45.35
PC	P14	32.42	32.21	99.36	99.46	98.04	44.85
JC	JCyak1	34.0889	33.7709	99.0671	100	100	43.8136
JC	JCyak2	31.1417	30.8133	98.9455	100	100	44.5285
JC	JCyak3	39.8012	39.1002	98.2387	100	100	47.2389
JC	JCyak4	28.789	28.37	98.5443	100	100	47.5225
JC	JCyak5	27.451	27.0317	98.4725	100	100	46.4383
JC	JCyak6	40.0256	39.2448	98.0492	100	100	48.7352
JC	JCyak7	27.3161	26.8482	98.2868	100	100	47.8126
JC	JCyak8	26.8796	26.4682	98.4693	100	100	46.7346
JC	JCyak9	40.1314	39.3485	98.0492	100	100	48.6689
JC	JCyak10	26.9743	26.5135	98.2917	100	100	48.1744
XH	BS32	31.09	30.91	99.42	99.37	97.81	44.51
XH	BS35	36.04	35.91	99.66	99.41	97.96	45.23
XH	BS33	33.33	33.22	99.69	99.41	97.96	44.8
XH	BS21	33.22	33.07	99.54	99.4	97.89	44.56
XH	BS28	32.19	32.04	99.52	99.41	97.97	44.21
XH	BS29	37.81	37.65	99.58	99.44	98.06	44.2
XH	BS09	30.76	30.6	99.5	99.29	97.54	44.74
XH	BS20	34.83	34.72	99.66	99.4	97.93	44.43
XH	BS14	30.79	30.6	99.39	99.41	97.95	44.56
XH	BS26	35.85	35.69	99.55	99.29	97.45	44.55
XH	BS19	33.75	33.56	99.43	99.5	98.21	44.4
XH	BS16	32.04	31.87	99.49	99.46	98.03	44.33
XH	BS30	37.05	36.86	99.48	99.48	98.1	44.6
PW	P48	39.86	39.63	99.41	99.47	98.08	44.54
PW	P41	42.21	42.11	99.75	99.49	98.13	44.43
PW	P40	32.33	32.2	99.59	99.45	97.98	44.59
PW	P35	38.63	38.25	99.01	99.51	98.22	44.82
PW	P26	34.79	34.61	99.49	99.39	97.77	44.56
PW	P36	35	34.83	99.53	99.45	97.99	45.07
PW	P24	36.85	36.63	99.4	99.46	98.01	44.77
PW	P44	42.47	42.22	99.4	99.5	98.17	44.7
PW	P39	34.81	34.59	99.36	99.47	98.04	44.48
PW	P20	37.96	37.69	99.29	99.5	98.13	45.24
PW	P23	44.19	44.02	99.62	99.51	98.19	44.31
PW	P22	35.02	34.87	99.55	99.45	97.97	44.74
PW	P19	32.67	32.56	99.66	99.45	97.97	44.54
PW	P43	34.49	34.32	99.48	99.45	97.95	44.8
YJ	2-001	30.85	30.75	99.7	99.3	97.39	43.69
YJ	S007	106.28	105.81	99.55	99.24	97.15	43.71
YJ	S004	31.44	31.34	99.69	99.25	97.22	43.88
YJ	001	35.31	35.23	99.78	99.34	97.54	43.76
YJ	S003	35.93	35.81	99.66	99.34	97.52	43.8
YJ	S002	29.6	29.53	99.76	99.3	97.4	43.75
YJ	S013	30.3	30.22	99.72	99.28	97.3	43.58
YJ	S008	30.02	29.92	99.68	99.36	97.61	43.75
YJ	S011	31.26	31.17	99.71	99.29	97.36	43.78
YJ	S012	30.35	30.25	99.67	99.34	97.54	43.62
YJ	S014	30.95	30.86	99.71	99.3	97.39	43.81
YJ	002	29.83	29.73	99.67	99.33	97.51	43.85
YJ	003	31.71	31.61	99.68	99.33	97.51	43.9
YJ	S010	33.52	33.42	99.69	99.35	97.56	43.99
YJ	S001	30.9	30.83	99.78	99.27	97.26	43.57

## Sheet: Supplementary Table 3
Supplementary Table 3. Summary of whole-genome resequencing mapping statistics and coverage depth across samples.​
Population name	Sample	Clean_reads	mapping_rate	mismatch_rate	Average_depth	Coverage_1X	Coverage_5X
ZJ	ZJ-5	248244336	0.9977	0.007	13.69	0.9833	0.9499
ZJ	ZJ-14	206319444	0.9967	0.0069	11.37	0.9831	0.9205
ZJ	ZJ-3	291074770	0.9957	0.0076	16.05	0.9839	0.9511
ZJ	ZJ-9	239453890	0.9934	0.0073	13.21	0.9822	0.9232
ZJ	ZJ-6	238456242	0.9971	0.0071	13.15	0.984	0.9421
ZJ	ZJ-8	222087894	0.9945	0.0074	12.25	0.9825	0.9138
PC	P16	285900538	0.9972	0.0055	15.76	0.9855	0.9538
PC	P7	225763990	0.9977	0.0055	12.45	0.9844	0.9134
PC	P11	239032130	0.9976	0.0061	13.17	0.9842	0.9185
PC	P15	258880426	0.9955	0.006	14.26	0.9836	0.9197
PC	P13	258858962	0.9978	0.0057	14.26	0.9863	0.9439
PC	P10	210542812	0.9969	0.0056	11.6	0.9846	0.9068
PC	P8	234537548	0.9973	0.0063	12.93	0.9842	0.9198
PC	P14	216151710	0.9979	0.0059	11.91	0.984	0.904
JC	JCyak1	227218892	0.9946	0.0175	12.43	0.9748	0.9035
JC	JCyak2	207566930	0.992	0.0182	11.35	0.9738	0.8694
JC	JCyak3	265293204	0.9936	0.0201	14.4	0.9713	0.8527
JC	JCyak4	191898874	0.9927	0.02	10.45	0.9624	0.7294
JC	JCyak5	182979092	0.9933	0.0201	9.95	0.9683	0.7616
JC	JCyak6	266794732	0.9933	0.0208	14.45	0.9574	0.7701
JC	JCyak7	182086472	0.9934	0.0204	9.89	0.9487	0.6889
JC	JCyak8	179177274	0.9932	0.0206	9.75	0.9567	0.7159
JC	JCyak9	267487572	0.9927	0.0211	14.49	0.9608	0.7829
JC	JCyak10	179781746	0.992	0.0216	9.76	0.928	0.6413
XH	BS14	205223506	0.9971	0.0072	11.31	0.9809	0.887
XH	BS19	224995008	0.9972	0.0074	12.4	0.9828	0.9227
XH	BS35	240194002	0.9945	0.0076	13.24	0.9826	0.9187
XH	BS29	252011676	0.9962	0.0066	13.9	0.9835	0.9374
XH	BS32	207258866	0.9971	0.0071	11.42	0.981	0.8957
XH	BS21	221429690	0.9963	0.0073	12.21	0.9816	0.9076
XH	BS33	222136688	0.9953	0.0073	12.25	0.9819	0.9059
XH	BS20	232186588	0.9962	0.0075	12.8	0.9826	0.9246
XH	BS09	205011108	0.9974	0.0072	11.3	0.9815	0.8861
XH	BS26	239016012	0.9952	0.0075	13.17	0.9834	0.934
XH	BS16	213583552	0.9969	0.0073	11.77	0.9817	0.911
XH	BS30	247011358	0.9791	0.0079	13.61	0.9823	0.9318
XH	BS28	214587000	0.9968	0.0075	11.83	0.982	0.9015
PW	P40	215527602	0.9984	0.0067	11.88	0.9842	0.9176
PW	P43	229966122	0.9983	0.007	12.67	0.9836	0.9322
PW	P48	265760418	0.9972	0.0069	14.65	0.9844	0.9512
PW	P19	217804346	0.9952	0.0075	12	0.982	0.9078
PW	P41	281428068	0.9949	0.0069	15.52	0.9841	0.9488
PW	P26	231938520	0.9985	0.0073	12.78	0.9834	0.9307
PW	P24	245676554	0.996	0.0074	13.53	0.9823	0.9264
PW	P39	232059588	0.9983	0.0076	12.78	0.9835	0.93
PW	P36	233306160	0.998	0.0073	12.86	0.9831	0.9204
PW	P23	294597224	0.9967	0.0069	16.24	0.9851	0.9552
PW	P22	233483218	0.996	0.0074	12.87	0.9821	0.9126
PW	P35	257543330	0.9978	0.0071	14.18	0.9831	0.9361
PW	P20	253089620	0.9976	0.0074	13.94	0.9838	0.9263
PW	P44	283149122	0.9981	0.0071	15.61	0.9839	0.9561
YJ	S004	209582826	0.9943	0.0072	11.55	0.9827	0.9113
YJ	S007	708550812	0.9943	0.007	39.03	0.9879	0.9811
YJ	S008	200128600	0.9968	0.0071	11.03	0.9838	0.9173
YJ	S002	197335478	0.9976	0.0067	10.88	0.9835	0.9141
YJ	S013	201999504	0.9939	0.0066	11.13	0.9837	0.9203
YJ	S010	223484728	0.9891	0.0068	12.32	0.9836	0.9365
YJ	S012	202333190	0.9931	0.0071	11.15	0.9827	0.9056
YJ	S014	206310728	0.9951	0.0064	11.37	0.9837	0.9228
YJ	S003	239550016	0.9933	0.0071	13.2	0.984	0.9368
YJ	S011	208401604	0.9946	0.0073	11.48	0.983	0.9101
YJ	2-001	205639480	0.9961	0.0072	11.33	0.9833	0.9217
YJ	S001	205984792	0.9949	0.007	11.35	0.9833	0.9272
YJ	001	235402826	0.9932	0.006	12.98	0.9838	0.9362
YJ	003	211406426	0.9946	0.0064	11.65	0.9835	0.9139
YJ	002	198881378	0.9948	0.0062	10.96	0.9835	0.8993

## Sheet: Supplementary Table 4
Supplementary Table 4.Functional annotation statistics of cattle SNPs using ANNOVAR.
Annotation categories	Category	Count	% of total
Upstream		197226	0.00634553
Exonic	Stop gain	1170	3.76435e-05
Exonic	Stop loss	172	5.53391e-06
Exonic	Synonymous	150972	0.00485736
Exonic	Non-synonymous	102529	0.00329876
Intronic		12069175	0.388313
Splicing		813	2.61574e-05
Downstream		215571	0.00693576
upstream/downstream		8126	0.000261445
Intergenic		18335329	0.589919
ts		22437870	0.721914
tv		8643213	0.278086
ts/tv		2.596	/
Total		31081083	/

## Sheet: Supplementary Table 5
Supplementary Table 5.Genomic annotation and counts of insertion and deletion (Indel) variants.
Annotation categories	Category	Count	% of total
Upstream		15564	0.00665897
Exonic	Stop gain	47	2.01087e-05
Exonic	Stop loss	2	8.55689e-07
Exonic	Frameshift deletion	1564	0.000669149
Exonic	Frameshift insertion	1003	0.000429128
Exonic	Non-frameshift deletion	671	0.000287084
Exonic	Non-frameshift insertion	351	0.000150173
Intronic		898773	0.384535
Splicing		291	0.000124503
Downstream		17614	0.00753606
Upstream/Downstream		610	0.000260985
Intergenic		1372511	0.587221
Insertion		1004412	0.429732
Deletion		1332885	0.570268
Het Rate(‰)		0.791	/
Total		2337297	/

## Sheet: Supplementary Table 6
Supplementary Table 6.Summary of Structural Variant (SV) annotation.
Annotation categories	Count	% of total
Downstream	311	0.00531979
Exonic	6365	0.108876
Intergenic	32234	0.551376		·
Intronic	17105	0.292588
ncRNA_exonic	165	0.00282239
ncRNA_intronic	55	0.000940798
ncRNA_splicing	2	3.42108e-05
Splicing	1485	0.0254015
Upstream	301	0.00514873
Upstream;downstream	8	0.000136843
UTR3	237	0.00405398
UTR5	192	0.00328424
UTR5;UTR3	1	1.71054e-05
DEL	50070	0.856468
DUP	5079	0.0868784
INV	3312	0.0566532
Total	58461	/

## Sheet: Supplementary Table 7
Supplementary Table 7.Genomic annotation and variant type distribution of copy number variations (CNVs) in 66 samples
Annotation categories	Count	% of total
downstream	1201	0.00495225
exonic	52272	0.21554
intergenic	155467	0.641059
intronic	26985	0.111271
ncRNA_exonic	1557	0.00642019
ncRNA_intronic	113	0.000465949
splicing	7	2.88641e-05
upstream	1106	0.00456052
upstream;downstream	40	0.000164938
UTR3	878	0.00362038
UTR5	2856	0.0117765
UTR5;UTR3	34	0.000140197
DEL	153832	0.634317
DUP	88684	0.365683
Total	242516	/
